# Supplementary material for: Robust-stein estimator for overcoming outliers and multicollinearity
Source: Sci Rep. 2023 Jun 5;13:9066. doi: 10.1038/s41598-023-36053-z (PMC10241929; doi:10.1038/s41598-023-36053-z)
Supplement: Supplementary file 1 — Supplementary Information 1. [file 41598_2023_36053_MOESM1_ESM.csv]

y	x1	x2	x3
115.2	38.1	30.4	7
134.3	39.2	32.4	12.5
151	36.3	31.4	2.3
169	31.1	28.4	3.6
170.8	40	31.4	7
187.5	55	37	6
205.2	55	50	4
235.7	47	42	8
257.7	47	28.1	8.7
276.7	50	44.7	4.5
327	69	50	8.5
353.8	85	61.4	39.2
419.5	88	76.1	17.7
489	91	88.7	32.9
594.9	285	203.3	121
807.6	448	615.9	133.9
1014	324	562.1	82.5
1208	281	716	99.3
1380	349	771.3	103.9
1518	508.4	807.4	87.7
1763	533.2	1222	217.1
1914	592.8	1188	184.9
2338	726.4	1478	227.9
2275	706.3	1434	221.4
2562	796.7	1630	250.5
2750	856	1759	269.5
3000	934.9	1930	294.9
2859	890.3	1833	280.6
3794	1185	2472	375.2
4848	1696	3581	539.5
4048	1458	3065	463
