# Supplementary material for: Robust-stein estimator for overcoming outliers and multicollinearity
Source: Sci Rep. 2023 Jun 5;13:9066. doi: 10.1038/s41598-023-36053-z (PMC10241929; doi:10.1038/s41598-023-36053-z)
Supplement: Supplementary file 2 — Supplementary Information 2. [file 41598_2023_36053_MOESM2_ESM.csv]

y	x1	x2	x3	x4	x5
60323	83	234289	107608	2356	1590
61122	88.5	259426	108632	2325	1456
60171	88.2	258054	109773	3682	1616
61187	89.5	284599	110929	3351	1650
63221	96.2	328975	112075	2099	3099
63639	98.1	346999	113270	1932	3594
64989	99	365385	115094	1870	3547
63761	100	363112	116219	3578	3350
66019	101.2	397469	117388	2904	3048
67857	104.6	419180	118734	2822	2857
68169	108.4	442769	120445	2936	2798
66513	110.8	444546	121950	4681	2637
68655	112.6	482704	123366	3813	2552
69564	114.2	502601	125368	3931	2514
69331	115.7	518173	127852	4806	2572
70551	116.9	554894	130081	4007	2827
