# Supplementary material for: Robust-stein estimator for overcoming outliers and multicollinearity
Source: Sci Rep. 2023 Jun 5;13:9066. doi: 10.1038/s41598-023-36053-z (PMC10241929; doi:10.1038/s41598-023-36053-z)
Supplement: Supplementary file 3 — Supplementary Information 3. [file 41598_2023_36053_MOESM3_ESM.csv]

y	x1	x2	x3	x4	x5	x6	x7	x8	x9	x10	x11	x12	x13	x14	x15
921.87	36	27	71	8.1	3.34	11.4	81.5	3243	8.8	42.6	11.7	21	15	59	59
997.875	35	23	72	11.1	3.14	11	78.8	4281	3.5	50.7	14.4	8	10	39	57
962.354	44	29	74	10.4	3.21	9.8	81.6	4260	0.8	39.4	12.4	6	6	33	54
982.291	47	45	79	6.5	3.41	11.1	77.5	3125	27.1	50.2	20.6	18	8	24	56
1071.289	43	35	77	7.6	3.44	9.6	84.6	6441	24.4	43.7	14.3	43	38	206	55
1030.38	53	45	80	7.7	3.45	10.2	66.8	3325	38.5	43.1	25.5	30	32	72	54
934.7	43	30	74	10.9	3.23	12.1	83.9	4679	3.5	49.2	11.3	21	32	62	56
899.529	45	30	73	9.3	3.29	10.6	86	2140	5.3	40.4	10.5	6	4	4	56
1001.902	36	24	70	9	3.31	10.5	83.2	6582	8.1	42.5	12.6	18	12	37	61
912.347	36	27	72	9.5	3.36	10.7	79.3	4213	6.7	41	13.2	12	7	20	59
1017.613	52	42	79	7.7	3.39	9.6	69.2	2302	22.2	41.3	24.2	18	8	27	56
1024.885	33	26	76	8.6	3.2	10.9	83.4	6122	16.3	44.9	10.7	88	63	278	58
970.467	40	34	77	9.2	3.21	10.2	77	4101	13	45.7	15.1	26	26	146	57
985.95	35	28	71	8.8	3.29	11.1	86.3	3042	14.7	44.6	11.4	31	21	64	60
958.839	37	31	75	8	3.26	11.9	78.4	4259	13.1	49.6	13.9	23	9	15	58
860.101	35	46	85	7.1	3.22	11.8	79.9	1441	14.8	51.2	16.1	1	1	1	54
936.234	36	30	75	7.5	3.35	11.4	81.9	4029	12.4	44	12	6	4	16	58
871.766	15	30	73	8.2	3.15	12.2	84.2	4824	4.7	53.1	12.7	17	8	28	38
959.221	31	27	74	7.2	3.44	10.8	87	4834	15.8	43.5	13.6	52	35	124	59
941.181	30	24	72	6.5	3.53	10.8	79.5	3694	13.1	33.8	12.4	11	4	11	61
891.708	31	45	85	7.3	3.22	11.4	80.7	1844	11.5	48.1	18.5	1	1	1	53
871.338	31	24	72	9	3.37	10.9	82.8	3226	5.1	45.2	12.3	5	3	10	61
971.122	42	40	77	6.1	3.45	10.4	71.8	2269	22.7	41.4	19.5	8	3	5	53
887.466	43	27	72	9	3.25	11.5	87.1	2909	7.2	51.6	9.5	7	3	10	56
952.529	46	55	84	5.6	3.35	11.4	79.7	2647	21	46.9	17.9	6	5	1	59
968.665	39	29	75	8.7	3.23	11.4	78.6	4412	15.6	46.6	13.2	13	7	33	60
919.729	35	31	81	9.2	3.1	12	78.3	3262	12.6	48.6	13.9	7	4	4	55
844.053	43	32	74	10.1	3.38	9.5	79.2	3214	2.9	43.7	12	11	7	32	54
861.833	11	53	68	9.2	2.99	12.1	90.6	4700	7.8	48.9	12.3	648	319	130	47
989.265	30	35	71	8.3	3.37	9.9	77.4	4474	13.1	42.6	17.7	38	37	193	57
1006.49	50	42	82	7.3	3.49	10.4	72.5	3497	36.7	43.3	26.4	15	18	34	59
861.439	60	67	82	10	2.98	11.5	88.6	4657	13.5	47.3	22.4	3	1	1	60
929.15	30	20	69	8.8	3.26	11.1	85.4	2934	5.8	44	9.4	33	23	125	64
857.622	25	12	73	9.2	3.28	12.1	83.1	2095	2	51.9	9.8	20	11	26	58
961.009	45	40	80	8.3	3.32	10.1	70.3	2682	21	46.1	24.1	17	14	78	56
923.234	46	30	72	10.2	3.16	11.3	83.2	3327	8.8	45.3	12.2	4	3	8	58
1113.156	54	54	81	7.4	3.36	9.7	72.8	3172	31.4	45.5	24.2	20	17	1	62
994.648	42	33	77	9.7	3.03	10.7	83.5	7462	11.3	48.7	12.4	41	26	108	58
1015.023	42	32	76	9.1	3.32	10.5	87.5	6092	17.5	45.3	13.2	29	32	161	54
991.29	36	29	72	9.5	3.32	10.6	77.6	3437	8.1	45.5	13.8	45	59	263	56
893.991	37	38	67	11.3	2.99	12	81.5	3387	3.6	50.3	13.5	56	21	44	73
938.5	42	29	72	10.7	3.19	10.1	79.5	3508	2.2	38.8	15.7	6	4	18	56
946.185	41	33	77	11.2	3.08	9.6	79.9	4843	2.7	38.6	14.1	11	11	89	54
1025.502	44	39	78	8.2	3.32	11	79.9	3768	28.6	49.5	17.5	12	9	48	53
874.281	32	25	72	10.9	3.21	11.1	82.5	4355	5	46.4	10.8	7	4	18	60
953.56	34	32	79	9.3	3.23	9.7	76.8	5160	17.2	45.1	15.3	31	15	68	57
839.709	10	55	70	7.3	3.11	12.1	88.9	3033	5.9	51	14	144	66	20	61
911.701	18	48	63	9.2	2.92	12.2	87.7	4253	13.7	51.2	12	311	171	86	71
790.733	13	49	68	7	3.36	12.2	90.7	2702	3	51.9	9.7	105	32	3	71
899.264	35	40	64	9.6	3.02	12.2	82.5	3626	5.7	54.3	10.1	20	7	20	72
904.155	45	28	74	10.6	3.21	11.1	82.6	1883	3.4	41.9	12.3	5	4	20	56
950.672	38	24	72	9.8	3.34	11.4	78	4923	3.8	50.5	11.1	8	5	25	61
972.464	31	26	73	9.3	3.22	10.7	81.3	3249	9.5	43.9	13.6	11	7	25	59
912.202	40	23	71	11.3	3.28	10.3	73.8	1671	2.5	47.4	13.5	5	2	11	60
967.803	41	37	78	6.2	3.25	12.3	89.5	5308	25.9	59.7	10.3	65	28	102	52
823.764	28	32	81	7	3.27	12.1	81	3665	7.5	51.6	13.2	4	2	1	54
1003.502	45	33	76	7.7	3.39	11.3	82.2	3152	12.1	47.3	10.9	14	11	42	56
895.696	45	24	70	11.8	3.25	11.1	79.8	3678	1	44.8	14	7	3	8	56
911.817	42	33	76	9.7	3.22	9	76.2	9699	4.8	42.2	14.5	8	8	49	54
954.442	38	28	72	8.9	3.48	10.7	79.8	3451	11.7	37.5	13	14	13	39	58
